# Supplementary material for: Niraparib PBPK modeling to predict optimal dosage in patients with hepatic impairment
Source: Front Pharmacol. 2026 May 11;17:1736762. doi: 10.3389/fphar.2026.1736762 (PMC13199239; doi:10.3389/fphar.2026.1736762)
Supplement: Supplementary file 2 [file DataSheet1.zip]

Archive with 1 entries (1 files):
- niraparibPBPK.pksim5
